# Supplementary material for: Production and Comprehension of Gestures between Orang-Utans (Pongo pygmaeus) in a Referential Communication Game
Source: PLoS One. 2015 Jun 19;10(6):e0129726. doi: 10.1371/journal.pone.0129726 (PMC4474718; doi:10.1371/journal.pone.0129726)
Supplement: S1 Dataset — A complete set of coding sheets for all of the data reported in this article. (XLSX) [file pone.0129726.s001.xlsx]

## Sheet: Title Sheet
							Production and Comprehension of Gestures Between Orang-Utans (Pongo pygmaeus) in a Referential Communication Game
							Richard Moore*, Josep Call & Michael Tomasello
							This file - S1 Dataset - contains a full dataset for the pair of studies reported here.
							* Corresponding author
							Email: r.t.moore@gmail.com

## Sheet: Study 1 Full
Full dataset Study 1					Full dataset Study 1
Subject	Trial	Did Bimbo point?	If so, to which side?	Was point accurate?	Was subject able to see point?	Responce in ≤10s?	Responce in ≤20s?	Side released?	Accurate response?	Early release?
Raaja	1	yes	left	yes	no	no	no	n/a	n/a	n/a	Unseen point
Raaja	2	yes	left	yes	yes	yes	n/a	left	yes	no
Raaja	3	no	n/a	n/a	n/a	n/a	n/a	n/a	n/a	n/a
Raaja	4	yes	left	yes	yes	no	yes (18s)	right	no	no	Only count with longer duration.
Raaja	5	yes	right	yes	yes	yes	n/a	right	yes	no
Raaja	6	yes	right	yes	yes	yes	n/a	right	yes	no
Raaja	7	no	n/a	n/a	n/a	n/a	n/a	n/a	n/a	n/a
Raaja	8	no	n/a	n/a	n/a	n/a	n/a	n/a	n/a	n/a
Raaja	9	no	n/a	n/a	n/a	n/a	n/a	n/a	n/a	n/a
Raaja	10	no	n/a	n/a	n/a	n/a	n/a	n/a	n/a	n/a
Raaja	11	yes	right	yes	yes	yes	n/a	right	yes	no
Raaja	12	yes	left	yes	no	no	yes (19s)	right	no	no	Raaja is inattentive and so does not see Bimbo's point. (Even if she weren't, only count with longer duration.)
Raaja	13	no	n/a	n/a	n/a	n/a	n/a	n/a	n/a	n/a
Raaja	14	no	n/a	n/a	n/a	n/a	n/a	n/a	n/a	n/a
Raaja	15	yes	left	yes	yes	yes	n/a	right	no	possibly	I marked this as 'possibly' just to remind myself to go check. In fact, the notes say nothing to make me think so.
Raaja	16	no	n/a	n/a	n/a	n/a	n/a	n/a	n/a	n/a
Raaja	17	no	n/a	n/a	n/a	n/a	n/a	n/a	n/a	n/a
Raaja	18	no	n/a	n/a	n/a	n/a	n/a	n/a	n/a	n/a
Pini	1	yes	left	yes	yes	no	no	n/a	n/a	n/a
Pini	2	no	n/a	n/a	n/a	n/a	n/a	n/a	n/a	n/a
Pini	3	no	n/a	n/a	n/a	n/a	n/a	n/a	n/a	n/a
Pini	4	no	n/a	n/a	n/a	n/a	n/a	n/a	n/a	n/a
Pini	5	yes	left	yes	yes	yes	n/a	right	no	no
Pini	6	no	n/a	n/a	n/a	n/a	n/a	n/a	n/a	n/a
Pini	7	yes	right	yes	yes	yes	n/a	right	yes	no
Pini	8	yes	left	yes	yes	yes	n/a	right	no	no
Pini	9	yes	right	yes	yes	yes	n/a	right	yes	no
Pini	10	yes	left	yes	yes	no	no	n/a	n/a	n/a
Pini	11	no	n/a	n/a	n/a	n/a	n/a	n/a	n/a	n/a
Pini	12	yes	right	yes	yes	yes	n/a	right	yes	no
Pini	13	no	n/a	n/a	n/a	n/a	n/a	n/a	n/a	n/a
Pini	14	no	n/a	n/a	n/a	n/a	n/a	n/a	n/a	n/a
Pini	15	yes	left	yes	yes	yes	n/a	right	no	no
Pini	16	yes	left	yes	yes	yes	n/a	right	no	no
Pini	17	no	n/a	n/a	n/a	n/a	n/a	n/a	n/a	n/a
Pini	18	yes	right	yes	yes	yes	n/a	right	yes	possibly
Padana	1	no	n/a	n/a	n/a	n/a	n/a	n/a	n/a	n/a
Padana	2	no	n/a	n/a	n/a	n/a	n/a	n/a	n/a	n/a
Padana	3	yes	right	yes	yes	no (incomplete release)	no (incomplete release)	right	n/a	no	Padana opened the gate but did not attempt to push through. Coded as no release.
Padana	4	yes	right	right	yes	yes	n/a	left	no	no
Padana	5	yes	right	right	yes	yes	n/a	right	yes	no
Padana	6	no	n/a	n/a	n/a	n/a	n/a	n/a	n/a	n/a
Padana	7	no	n/a	n/a	n/a	n/a	n/a	n/a	n/a	n/a
Padana	8	yes	left	yes	yes	no	no	n/a	n/a	n/a
Padana	9	yes	right	no	yes	yes	n/a	right	yes	no	Bimbo pointed inaccurately, but Padana matched his point.
Padana	10	no	n/a	n/a	n/a	n/a	n/a	n/a	n/a	n/a
Padana	11	yes	right	right	yes	yes	n/a	right	yes	no
Padana	12	yes	right	yes	yes	no	no	n/a	n/a	n/a
Padana	13	yes	right	yes	yes	yes	n/a	left	no	no
Padana	14	yes	right	no	yes	no	no	n/a	n/a	n/a
Padana	15	no	n/a	n/a	n/a	n/a	n/a	n/a	n/a	n/a
Padana	16	no	n/a	n/a	n/a	n/a	n/a	n/a	n/a	n/a
Padana	17	no	n/a	n/a	n/a	n/a	n/a	n/a	n/a	n/a
Padana	18	yes	right	yes	no	n/a	n/a	n/a	n/a	n/a	Padana is at panel but facing away and preoccupied, so she does not see Bimbo's point.
Kila	1	no	n/a	n/a	n/a	n/a	n/a	n/a	n/a	n/a
Kila	2	yes	right	yes	yes	no	no	n/a	n/a	n/a
Kila	3	no	n/a	n/a	n/a	n/a	n/a	n/a	n/a	n/a
Kila	4	yes	right	yes	yes	no	no	n/a	n/a	n/a
Kila	5	yes	left	yes	yes	yes	n/a	left	yes	yes	Kila released before Bimbo pointed.
Kila	6	no	n/a	n/a	n/a	n/a	n/a	n/a	n/a	n/a
Kila	7	no	n/a	n/a	n/a	n/a	n/a	n/a	n/a	n/a
Kila	8	yes	right	yes	yes	no	no	n/a	n/a	n/a
Kila	9	yes	right	no	yes	yes	n/a	right	yes	no
Kila	10	yes	right	yes	yes	no	no	n/a	n/a	n/a
Kila	11	yes	right	yes	yes	no	no	n/a	n/a	n/a
Kila	12	yes	left	yes	yes	no	no	n/a	n/a	n/a
Kila	13	no	n/a	n/a	n/a	n/a	n/a	n/a	n/a	n/a
Kila	14	no	n/a	n/a	n/a	n/a	n/a	n/a	n/a	n/a
Kila	15	no	n/a	n/a	n/a	n/a	n/a	n/a	n/a	n/a
Kila	16	no	n/a	n/a	n/a	n/a	n/a	n/a	n/a	n/a
Kila	17	yes	right	yes	yes	no	no	n/a	n/a	n/a
Kila	18	yes	left	yes	yes	no	no	n/a	n/a	n/a
Dokana	1	yes	left	yes	yes	no	no	n/a	n/a	n/a
Dokana	2	no	n/a	n/a	n/a	n/a	n/a	n/a	n/a	n/a
Dokana	3	no	n/a	n/a	n/a	n/a	n/a	n/a	n/a	n/a
Dokana	4	yes	right	yes	no	no	no	n/a	n/a	n/a	Unseen point
Dokana	5	yes	left	yes	yes	no	no	n/a	n/a	n/a
Dokana	6	no	n/a	n/a	n/a	n/a	n/a	n/a	n/a	n/a
Dokana	7	yes	right	yes	yes	no	no	n/a	n/a	n/a
Dokana	8	no	n/a	n/a	n/a	n/a	n/a	n/a	n/a	n/a
Dokana	9	yes	right	yes	yes	no	no	n/a	n/a	n/a
Dokana	10	yes	right	yes	yes	no	no	n/a	n/a	n/a
Dokana	11	no	n/a	n/a	n/a	n/a	n/a	n/a	n/a	n/a
Dokana	12	yes	right	yes	yes	no	no	n/a	n/a	n/a
Dokana	13	no	n/a	n/a	n/a	n/a	n/a	n/a	n/a	n/a
Dokana	14	no	n/a	n/a	n/a	n/a	n/a	n/a	n/a	n/a
Dokana	15	yes	right	yes	yes	no	no	n/a	n/a	n/a
Dokana	16	yes	left	yes	yes	no	no	n/a	n/a	n/a
Dokana	17	yes	right	yes	yes	no	no	n/a	n/a	n/a
Dokana	18	yes	left	yes	yes	no	no	n/a	n/a	n/a
Subject	Trial	Did Bimbo point?	If so, to which side?	Was point accurate?
Richard	1	left	left	yes
Richard	2	right	right	yes
Richard	3	left	left	yes
Richard	4	right	right	yes
Richard	5	right	right	yes
Richard	6	left	left	yes
Richard	7	left	left	yes
Richard	8	left	right	no
Richard	9	right	right	yes
Richard	10	right	right	yes
Richard	11	right	right	yes
Richard	12	left	right	no
Richard	13	left	left	yes
Richard	14	right	right	yes
Richard	15	right	right	yes
Richard	16	left	left	yes
Richard	17	right	right	yes
Richard	18	left	left	yes	Accuracy Richard	27/29
Richard	19	right	right	yes	Accuracy females	45/48
Richard	20	left	left	yes
Richard	21	right	right	yes	Fisher exact test comparing accuracy across conditions			matrix 27, 45, 2, 3
Richard	22	left	left	yes	p=1
Richard	23	left	left	yes
Richard	24	right	right	yes
Richard	25	left	left	yes
Richard	26	right	right	yes
Richard	27	right	right	yes
Richard	28	right	right	yes
Richard	29	left	left	yes
Richard	30	not run?

## Sheet: Study 1 Reliability
Reliability coding Study 1
Subject	Trial	Did Bimbo point?	If so, to which side?	Was point accurate?	Was subject able to see point?	Did subject respond within ten seconds?	Did subject respond within twenty seconds? (Please write down response time in seconds)	On which side did subject release?	Was response accurate?	Was subject releasing prior to Bimbo's pointing?
Raaja	4	yes	left	yes	yes	no	yes (18s)	right	no	no
Raaja	5	yes	right	yes	yes	yes	n/a	right	yes	no
Raaja	10	no	n/a	n/a	n/a	n/a	n/a	n/a	n/a	n/a
Raaja	11	yes	right	yes	yes	yes	n/a	right	yes	no
Pini	3	no	n/a	n/a	n/a	n/a	n/a	n/a	n/a	n/a
Pini	8	yes	left	yes	yes	yes	n/a	right	no	no
Pini	11	no	n/a	n/a	n/a	n/a	n/a	n/a	n/a	n/a
Pini	12	yes	right	yes	yes	yes	n/a	right	yes	no
Padana	1	no	n/a	n/a	n/a	n/a	n/a	n/a	n/a	n/a
Padana	2	no	n/a	n/a	n/a	n/a	n/a	n/a	n/a	n/a
Padana	11	yes	right	yes	yes	yes	n/a	right	yes	no
Padana	13	yes	right	yes	yes	yes	n/a	left	no	no
Kila	8	yes	right	yes	yes	no	no	n/a	n/a	n/a
Kila	9	yes	right	no	yes	yes	n/a	right	yes	no
Kila	15	yes	left	yes	yes	no	no	n/a	n/a	n/a
Kila	17	yes	right	yes	yes	no	no	n/a	n/a	n/a
Dokana	7	yes	right	yes	yes	no	no	n/a	n/a	n/a
Dokana	10	yes	right	yes	yes	no	no	n/a	n/a	n/a
Dokana	11	no	n/a	n/a	n/a	n/a	n/a	n/a	n/a	n/a
Dokana	14	no	n/a	n/a	n/a	n/a	n/a	n/a	n/a	n/a
Subject	Trial	Did Bimbo point?	If so, to which side?	Was point accurate?
Richard	3	left	left	yes
Richard	7	left	left	yes
Richard	8	left	right	no
Richard	24	right	right	yes
Richard	25	left	left	yes
Richard	29	left	left	yes
Additionally
Richard	19	left	left	yes
Meltem	19	left	left	yes
Reliability						Pointing for Richard
Accuracy of Bimbo's point?		Number of observed agreements: 20 (100.00% of the observations)				Did Bimbo point?	100% agreement; no kappa available
		Number of agreements expected by chance: 9.7 ( 48.50% of the observations)
		Kappa= 1.000
		SE of kappa = 0.000
		95% confidence interval: From 1.000 to 1.000
		The strength of agreement is perfect.
Did Bimbo point?		Number of observed agreements: 20 (100.00% of the observations)				Was point accurate?	Number of observed agreements: 6 (100.00% of the observations)
		Number of agreements expected by chance: 10.9 ( 54.50% of the observations)					Number of agreements expected by chance: 4.3 ( 72.22% of the observations)
		Kappa= 1.000					Kappa= 1.000
		SE of kappa = 0.000					SE of kappa = 0.000
		95% confidence interval: From 1.000 to 1.000					95% confidence interval: From 1.000 to 1.000
		The strength of agreement is perfect.					The strength of agreement is perfect.
Was subject able to see?		Number of observed agreements: 20 (100.00% of the observations)
		Number of agreements expected by chance: 10.9 ( 54.50% of the observations)
		Kappa= 1.000
		SE of kappa = 0.000
		95% confidence interval: From 1.000 to 1.000
		The strength of agreement is perfect.
Did subject respond >10s?		Number of observed agreements: 19 ( 95.00% of the observations)
		Number of agreements expected by chance: 6.8 ( 33.75% of the observations)
		Kappa= 0.925
		SE of kappa = 0.073
		95% confidence interval: From 0.781 to 1.000
		The strength of agreement is considered to be 'very good'.
Was response accurate?		Number of observed agreements: 19 ( 95.00% of the observations)
		Number of agreements expected by chance: 8.5 ( 42.25% of the observations)
		Kappa= 0.913
		SE of kappa = 0.084
		95% confidence interval: From 0.749 to 1.000
		The strength of agreement is considered to be 'very good'.

## Sheet: Study 2 Full
Full dataset Study 2
Subject	Condition	Trial	Did subject respond to E's point within ten seconds?	Did subject respond within twenty seconds? (Please write down response time in seconds)	Was response accurate?	Was subject releasing prior to E's pointing?	Notes			Totals
Raaja	Ost Low	1	yes	n/a	yes	no
Raaja	Ost Low	2	yes	n/a	yes	no				Raaja	Yes	No	Ignored	Dropped
Raaja	Ost Low	3	yes	n/a	yes	no				Ost Low	7	4	6	1
Raaja	Ost Low	4	yes	n/a	yes	no				Ost High	4	4	10	0
Raaja	Ost Low	5	yes	n/a	yes	no				Non-Ost	5	4	9	0
Raaja	Ost Low	6	yes	n/a	yes	no				Total	16	13	24	1
Raaja	Ost Low	7	yes	n/a	no	yes	Early release confirmed
Raaja	Ost Low	8	yes	n/a	no	no
Raaja	Ost Low	9	no	no	n/a	n/a
Raaja	Ost Low	10	no	no	n/a	n/a
Raaja	Ost Low	11	no	no	n/a	n/a
Raaja	Ost Low	12	no	no	n/a	n/a
Raaja	Ost Low	13	no	no	n/a	n/a
Raaja	Ost Low	14	yes	n/a	no	no
Raaja	Ost Low	15	no	no	n/a	n/a
Raaja	Ost Low	16	yes	n/a	no	no
Raaja	Ost Low	17	yes	n/a	no	no
Raaja	Ost Low	18	yes	n/a	yes	no
Raaja	Ost High	1	yes	n/a	yes	no
Raaja	Ost High	2	no	no	n/a	n/a
Raaja	Ost High	3	yes	n/a	no	no
Raaja	Ost High	4	yes	n/a	yes	no
Raaja	Ost High	5	yes	n/a	no	no
Raaja	Ost High	6	yes	n/a	yes	no
Raaja	Ost High	7	no	no	n/a	n/a
Raaja	Ost High	8	no	no	n/a	n/a
Raaja	Ost High	9	no	no	n/a	n/a
Raaja	Ost High	10	no	no	n/a	n/a
Raaja	Ost High	11	no	no	n/a	n/a
Raaja	Ost High	12	no	no	n/a	n/a
Raaja	Ost High	13	no	no	n/a	n/a
Raaja	Ost High	14	yes	n/a	no	no
Raaja	Ost High	15	yes	n/a	yes	no
Raaja	Ost High	16	yes	n/a	no	no
Raaja	Ost High	17	no	no	n/a	n/a
Raaja	Ost High	18	no	no	n/a	n/a
Raaja	Non-Ost	1	yes	n/a	no	no
Raaja	Non-Ost	2	yes	n/a	no	no
Raaja	Non-Ost	3	yes	n/a	no	no	included hover point
Raaja	Non-Ost	4	yes	n/a	yes	no
Raaja	Non-Ost	5	no	yes	no	no
Raaja	Non-Ost	6	yes	n/a	yes	no
Raaja	Non-Ost	7	no	no	n/a	n/a
Raaja	Non-Ost	8	no	no	n/a	n/a
Raaja	Non-Ost	9	no	no	n/a	n/a
Raaja	Non-Ost	10	no	no	n/a	n/a
Raaja	Non-Ost	11	no	no	n/a	n/a
Raaja	Non-Ost	12	yes	n/a	yes	no
Raaja	Non-Ost	13	no	no	n/a	n/a
Raaja	Non-Ost	14	no	no	n/a	n/a
Raaja	Non-Ost	15	yes	n/a	no	no
Raaja	Non-Ost	16	yes	n/a	yes	no
Raaja	Non-Ost	17	no	no	n/a	n/a
Raaja	Non-Ost	18	yes	n/a	yes	no
Pini	Ost Low	1	yes	n/a	yes	no				Pini	Yes	No	Ignored	Dropped
Pini	Ost Low	2	yes	n/a	no	no				Ost Low	8	5	2	3
Pini	Ost Low	3	yes	n/a	no	no				Ost High	10	4	3	1
Pini	Ost Low	4	yes	n/a	yes	no				Non-Ost	9	2	6	1
Pini	Ost Low	5	yes	n/a	yes	no				Total	27	12	10	5
Pini	Ost Low	6	no	no	n/a	n/a
Pini	Ost Low	7	yes	n/a	no	no
Pini	Ost Low	8	yes	n/a	no	yes	Early release confirmed
Pini	Ost Low	9	yes	n/a	yes	no	No early release (looked to me before releasing)
Pini	Ost Low	10	yes	n/a	yes	yes	Early release confirmed - but hard to tell if she tried to release pellet. I'm not sure she did.
Pini	Ost Low	11	yes	n/a	no	yes	Early release confirmed
Pini	Ost Low	12	yes	n/a	no	no
Pini	Ost Low	13	no	no	n/a	n/a
Pini	Ost Low	14	yes	n/a	yes	no
Pini	Ost Low	15	yes	n/a	yes	no
Pini	Ost Low	16	yes	n/a	no	no
Pini	Ost Low	17	yes	n/a	yes	no	Looks good to me
Pini	Ost Low	18	yes	n/a	yes	no
Pini	Ost High	1	yes	n/a	yes	no
Pini	Ost High	2	yes	n/a	yes	no
Pini	Ost High	3	yes	n/a	no	no
Pini	Ost High	4	yes	n/a	yes	no
Pini	Ost High	5	yes	n/a	no	no
Pini	Ost High	6	yes	n/a	yes	no
Pini	Ost High	7	yes	n/a	no	no
Pini	Ost High	8	yes	n/a	yes	no
Pini	Ost High	9	no	yes	no	no
Pini	Ost High	10	yes	n/a	no	no
Pini	Ost High	11	yes	n/a	yes	no
Pini	Ost High	12	no	no	n/a	n/a
Pini	Ost High	13	yes	n/a	yes	no
Pini	Ost High	14	yes	n/a	yes	no
Pini	Ost High	15	yes	n/a	yes	no
Pini	Ost High	16	yes	n/a	yes	no	very long point
Pini	Ost High	17	yes	n/a	yes	yes	Early release confirmed
Pini	Ost High	18	no	no (21s)	no	no
Pini	Non-Ost	1	yes	n/a	yes	no
Pini	Non-Ost	2	yes	n/a	no	no
Pini	Non-Ost	3	yes	n/a	no	no
Pini	Non-Ost	4	yes	n/a	yes	no
Pini	Non-Ost	5	no	no	n/a	n/a
Pini	Non-Ost	6	yes	n/a	yes	no
Pini	Non-Ost	7	yes	n/a	yes	no
Pini	Non-Ost	8	no	yes (12s)	yes	no
Pini	Non-Ost	9	yes	n/a	yes	no
Pini	Non-Ost	10	yes	n/a	yes	no
Pini	Non-Ost	11	no	no	n/a	n/a
Pini	Non-Ost	12	no	no	n/a	n/a
Pini	Non-Ost	13	yes	no	yes	no
Pini	Non-Ost	14	yes	no	yes	no
Pini	Non-Ost	15	no	yes (18s)	no	no
Pini	Non-Ost	16	yes	n/a	yes	no
Pini	Non-Ost	17	yes	n/a	yes	yes	Early release confirmed
Pini	Non-Ost	18	no	yes (12s)	no	no
Padana	Ost Low	1	yes	n/a	no	no				Padana	Yes	No	Ignored	Dropped
Padana	Ost Low	2	yes	n/a	yes	no				Ost Low	10	5	3	0
Padana	Ost Low	3	yes	n/a	yes	no				Ost High	10	7	1	0
Padana	Ost Low	4	yes	n/a	no	no				Non-Ost	7	10	1	0
Padana	Ost Low	5	yes	n/a	no	no				Total	27	22	5	0
Padana	Ost Low	6	yes	n/a	yes	no
Padana	Ost Low	7	yes	n/a	no	no
Padana	Ost Low	8	yes	n/a	yes	no
Padana	Ost Low	9	no	no	n/a	n/a
Padana	Ost Low	10	yes	n/a	no	no
Padana	Ost Low	11	no	no	n/a	n/a	Suaq released
Padana	Ost Low	12	no	no	n/a	n/a
Padana	Ost Low	13	yes	n/a	yes	no
Padana	Ost Low	14	yes	n/a	yes	no
Padana	Ost Low	15	yes	n/a	yes	no
Padana	Ost Low	16	yes	n/a	yes	no
Padana	Ost Low	17	yes	n/a	yes	no
Padana	Ost Low	18	yes	n/a	yes	no	Very close call - Cathal and I are inclined to include it
Padana	Ost High	1	yes	n/a	no	no
Padana	Ost High	2	yes	n/a	no	no
Padana	Ost High	3	yes	n/a	no	no
Padana	Ost High	4	yes	n/a	yes	no
Padana	Ost High	5	yes	n/a	yes	no
Padana	Ost High	6	yes	n/a	no	no
Padana	Ost High	7	yes	n/a	yes	no
Padana	Ost High	8	no	no	n/a	n/a
Padana	Ost High	9	yes	n/a	yes	no
Padana	Ost High	10	yes	n/a	no	no
Padana	Ost High	11	yes	n/a	yes	no
Padana	Ost High	12	yes	n/a	yes	no
Padana	Ost High	13	yes	n/a	yes	no
Padana	Ost High	14	yes	n/a	yes	no
Padana	Ost High	15	yes	n/a	yes	no
Padana	Ost High	16	yes	n/a	no	no
Padana	Ost High	17	yes	n/a	no	no
Padana	Ost High	18	yes	n/a	yes	no
Padana	Non-Ost	1	yes	n/a	no	no
Padana	Non-Ost	2	yes	n/a	yes	no
Padana	Non-Ost	3	yes	n/a	yes	no
Padana	Non-Ost	4	yes	n/a	yes	no
Padana	Non-Ost	5	yes	n/a	no	no
Padana	Non-Ost	6	yes	n/a	yes	no
Padana	Non-Ost	7	yes	n/a	no	no
Padana	Non-Ost	8	yes	n/a	no	no	Very inattentive but meets criteria for inclusion - not an early release
Padana	Non-Ost	9	yes	n/a	no	no
Padana	Non-Ost	10	yes	n/a	no	no
Padana	Non-Ost	11	no	yes (20s)	no	no
Padana	Non-Ost	12	yes	n/a	no	no
Padana	Non-Ost	13	yes	n/a	yes	no
Padana	Non-Ost	14	yes	n/a	no	no
Padana	Non-Ost	15	yes	n/a	no	no	Close call - but I'm inclined to include it (she definitely had time to see me and change her mind)
Padana	Non-Ost	16	yes	n/a	yes	no
Padana	Non-Ost	17	yes	n/a	yes	no
Padana	Non-Ost	18	yes	n/a	no	no
Kila	Ost Low	1	yes	n/a	yes	no				Kila	Yes	No	Ignored	Dropped
Kila	Ost Low	2	yes	n/a	yes	no				Ost Low	7	7	4	0
Kila	Ost Low	3	yes	n/a	yes	no				Ost High	4	3	9	2
Kila	Ost Low	4	no	no	n/a	n/a				Non-Ost	3	5	8	2
Kila	Ost Low	5	yes	n/a	yes	no				Total	14	15	21	4
Kila	Ost Low	6	yes	n/a	no	no
Kila	Ost Low	7	yes	n/a	no	no
Kila	Ost Low	8	yes	n/a	yes	no	Looks good to me
Kila	Ost Low	9	yes	n/a	no	no
Kila	Ost Low	10	yes	n/a	yes	no
Kila	Ost Low	11	yes	n/a	no	no
Kila	Ost Low	12	yes	n/a	no	no
Kila	Ost Low	13	yes	n/a	no	no
Kila	Ost Low	14	yes	n/a	yes	no	Looks good to me
Kila	Ost Low	15	no	no	n/a	n/a
Kila	Ost Low	16	no	no	n/a	n/a
Kila	Ost Low	17	no	no	n/a	n/a
Kila	Ost Low	18	yes	n/a	no	no	possibly Maia who released - check
Kila	Ost High	1	yes	n/a	no	no
Kila	Ost High	2	no	no	n/a	n/a
Kila	Ost High	3	no	no	n/a	n/a
Kila	Ost High	4	no	no	n/a	n/a
Kila	Ost High	5	yes	n/a	no	yes	Early release confirmed
Kila	Ost High	6	yes	n/a	yes	no	Looks good to me
Kila	Ost High	7	yes	n/a	yes	no
Kila	Ost High	8	no	no	n/a	n/a
Kila	Ost High	9	yes	n/a	no	no	Looks good to me
Kila	Ost High	10	yes	n/a	no	no	Looks good to me
Kila	Ost High	11	yes	n/a	yes	no	Very close call but I think it's ok.
Kila	Ost High	12	yes	n/a	yes	no
Kila	Ost High	13	no	no	n/a	n/a
Kila	Ost High	14	no	no	n/a	n/a
Kila	Ost High	15	no	no	n/a	n/a
Kila	Ost High	16	no	no	n/a	n/a
Kila	Ost High	17	yes	n/a	yes	yes	Early release confirmed
Kila	Ost High	18	no	no	n/a	n/a
Kila	Non-Ost	1	yes	n/a	no	no
Kila	Non-Ost	2	no	no	n/a	n/a
Kila	Non-Ost	3	yes	n/a	yes	no
Kila	Non-Ost	4	yes	n/a	yes	yes	Early release confirmed
Kila	Non-Ost	5	no	no	n/a	n/a	equipment failure? ("peeeeeep")
Kila	Non-Ost	6	yes	n/a	no	no
Kila	Non-Ost	7	yes	n/a	no	no	Close call - but I'm inclined to include it (she definitely had time to see me and change her mind)
Kila	Non-Ost	8	yes	n/a	no	no
Kila	Non-Ost	9	yes	n/a	no	no	Close call - but I'm inclined to include it (she definitely had time to see me and change her mind)
Kila	Non-Ost	10	no	yes (18s)	no	no
Kila	Non-Ost	11	no	no	n/a	n/a
Kila	Non-Ost	12	yes	n/a	yes	no
Kila	Non-Ost	13	yes	n/a	yes	no
Kila	Non-Ost	14	yes	n/a	yes	yes	Early release confirmed
Kila	Non-Ost	15	no	no	n/a	n/a
Kila	Non-Ost	16	no	no	n/a	n/a
Kila	Non-Ost	17	no	no	n/a	n/a
Kila	Non-Ost	18	no	no	n/a	n/a
Dokana	Ost Low	1	no	no	n/a	n/a				Dokana	Yes	No	Ignored	Dropped
Dokana	Ost Low	2	no	no	n/a	n/a				Ost Low	0	0	18	0
Dokana	Ost Low	3	no	no	n/a	n/a				Ost High	0	0	18	0
Dokana	Ost Low	4	no	no	n/a	n/a				Non-Ost	2	0	16	0
Dokana	Ost Low	5	no	no	n/a	n/a				Total	2	0	52	0
Dokana	Ost Low	6	no	no	n/a	n/a
Dokana	Ost Low	7	no	no	n/a	n/a
Dokana	Ost Low	8	no	no	n/a	n/a
Dokana	Ost Low	9	no	no	n/a	n/a
Dokana	Ost Low	10	no	no	n/a	n/a
Dokana	Ost Low	11	no	no	n/a	n/a
Dokana	Ost Low	12	no	no	n/a	n/a
Dokana	Ost Low	13	no	no	n/a	n/a
Dokana	Ost Low	14	no	no	n/a	n/a
Dokana	Ost Low	15	no	no	n/a	n/a
Dokana	Ost Low	16	no	no	n/a	n/a
Dokana	Ost Low	17	no	no	n/a	n/a
Dokana	Ost Low	18	no	no	n/a	n/a
Dokana	Ost High	1	no	no	n/a	n/a
Dokana	Ost High	2	no	no	n/a	n/a
Dokana	Ost High	3	no	no	n/a	n/a
Dokana	Ost High	4	no	no	n/a	n/a
Dokana	Ost High	5	no	no	n/a	n/a
Dokana	Ost High	6	no	no	n/a	n/a
Dokana	Ost High	7	no	no	n/a	n/a
Dokana	Ost High	8	no	no	n/a	n/a
Dokana	Ost High	9	no	no	n/a	n/a
Dokana	Ost High	10	no	no	n/a	n/a
Dokana	Ost High	11	no	no	n/a	n/a
Dokana	Ost High	12	no	no	n/a	n/a
Dokana	Ost High	13	no	no	n/a	n/a
Dokana	Ost High	14	no	no	n/a	n/a
Dokana	Ost High	15	no	no	n/a	n/a
Dokana	Ost High	16	no	no	n/a	n/a
Dokana	Ost High	17	no	no	n/a	n/a
Dokana	Ost High	18	no	no	n/a	n/a
Dokana	Non-Ost	1	no	no	n/a	n/a
Dokana	Non-Ost	2	no	no	n/a	n/a
Dokana	Non-Ost	3	no	no	n/a	n/a
Dokana	Non-Ost	4	no	no	n/a	n/a
Dokana	Non-Ost	5	no	no	n/a	n/a
Dokana	Non-Ost	6	no	no	n/a	n/a
Dokana	Non-Ost	7	no	no	n/a	n/a
Dokana	Non-Ost	8	yes	n/a	yes	no
Dokana	Non-Ost	9	no	no	n/a	n/a
Dokana	Non-Ost	10	yes	n/a	yes	no
Dokana	Non-Ost	11	no	no	n/a	n/a
Dokana	Non-Ost	12	no	no	n/a	n/a
Dokana	Non-Ost	13	no	no	n/a	n/a
Dokana	Non-Ost	14	no	no	n/a	n/a
Dokana	Non-Ost	15	no	no	n/a	n/a
Dokana	Non-Ost	16	no	no	n/a	n/a
Dokana	Non-Ost	17	no	no	n/a	n/a
Dokana	Non-Ost	18	no	no	n/a	n/a
Bimbo	Ost Low	1	yes	n/a	no	no				Bimbo	Yes	No	Ignored	Dropped
Bimbo	Ost Low	2	yes	n/a	no	no				Ost Low	7	7	4	0
Bimbo	Ost Low	3	yes	n/a	yes	no				Ost High	9	4	5	0
Bimbo	Ost Low	4	yes	n/a	yes	no				Non-Ost	5	6	7	0
Bimbo	Ost Low	5	yes	n/a	yes	no				Total	21	17	16	0
Bimbo	Ost Low	6	no	no	n/a	n/a
Bimbo	Ost Low	7	yes	n/a	no	no
Bimbo	Ost Low	8	yes	n/a	no	no
Bimbo	Ost Low	9	no	no	n/a	n/a
Bimbo	Ost Low	10	yes	n/a	no	no
Bimbo	Ost Low	11	no	no	n/a	n/a
Bimbo	Ost Low	12	yes	n/a	yes	no
Bimbo	Ost Low	13	no	no	n/a	n/a
Bimbo	Ost Low	14	yes	n/a	yes	no
Bimbo	Ost Low	15	yes	n/a	yes	no
Bimbo	Ost Low	16	yes	n/a	no	no	Had time to see me and change his mind
Bimbo	Ost Low	17	yes	n/a	no	no	No early release
Bimbo	Ost Low	18	yes	n/a	yes	no	Looks good to me
Bimbo	Ost High	1	yes	n/a	yes	no
Bimbo	Ost High	2	yes	n/a	yes	no
Bimbo	Ost High	3	yes	n/a	yes	no
Bimbo	Ost High	4	yes	n/a	yes	no
Bimbo	Ost High	5	no	no	n/a	n/a
Bimbo	Ost High	6	yes	n/a	no	no
Bimbo	Ost High	7	yes	n/a	no	no
Bimbo	Ost High	8	no	no	n/a	n/a
Bimbo	Ost High	9	no	no	n/a	n/a
Bimbo	Ost High	10	yes	n/a	no	no
Bimbo	Ost High	11	yes	n/a	yes	no
Bimbo	Ost High	12	no	no	n/a	n/a
Bimbo	Ost High	13	no	no	n/a	n/a
Bimbo	Ost High	14	yes	n/a	yes	no
Bimbo	Ost High	15	yes	n/a	yes	no
Bimbo	Ost High	16	yes	n/a	yes	no	A bit inattentive but no early release
Bimbo	Ost High	17	yes	n/a	no	no	A bit inattentive but no early release
Bimbo	Ost High	18	yes	n/a	yes	no	A bit inattentive but no early release
Bimbo	Non-Ost	1	yes	n/a	yes	no
Bimbo	Non-Ost	2	yes	n/a	yes	no
Bimbo	Non-Ost	3	yes	n/a	yes	no
Bimbo	Non-Ost	4	yes	n/a	no	no
Bimbo	Non-Ost	5	no	no	n/a	n/a
Bimbo	Non-Ost	6	no	no	n/a	n/a
Bimbo	Non-Ost	7	yes	n/a	yes	no
Bimbo	Non-Ost	8	no	no	n/a	n/a
Bimbo	Non-Ost	9	yes	n/a	no	no
Bimbo	Non-Ost	10	no	no	n/a	n/a
Bimbo	Non-Ost	11	yes	n/a	no	no	Looks ok
Bimbo	Non-Ost	12	no	no	n/a	n/a
Bimbo	Non-Ost	13	yes	n/a	no	no	check video - possible experimenter error (I initially pointed to the wrong side)
Bimbo	Non-Ost	14	yes	n/a	no	no	Looks good to me
Bimbo	Non-Ost	15	yes	n/a	no	no	Looks good to me
Bimbo	Non-Ost	16	no	no	n/a	n/a
Bimbo	Non-Ost	17	no	no	n/a	n/a
Bimbo	Non-Ost	18	yes	n/a	yes	no
	2-tailed Wilcoxon signed rank test analysing performance at the group level (with contuintiy correction)
	V=20, p=0.05848
	However, p value is approximate given the existence of a ties in the data, which preclude exact ranking of individuals

## Sheet: Study 2 Reliability
Reliability coding Study 2
Subject	Condition	Trial	Did subject respond to E's point within ten seconds?	Did subject respond within twenty seconds? (Please write down response time in seconds)	Was response accurate?	Was subject releasing prior to E's pointing?	Notes				total
Raaja	Ost Low	6	yes	n/a	yes	no
Raaja	Ost Low	8	yes	n/a	no	no
Raaja	Ost Low	10	no	no	n/a	n/a
Raaja	Ost Low	12	no	no	n/a	n/a
Raaja	Ost High	3	yes	no	no	no
Raaja	Ost High	6	yes	n/a	yes	no
Raaja	Ost High	7	no	no	n/a	n/a
Raaja	Ost High	11	no	no	n/a	n/a
Raaja	Non-Ost	3	yes	n/a	no	no	included hover point
Raaja	Non-Ost	9	no	no	n/a	n/a
Raaja	Non-Ost	10	no	no	n/a	n/a
Raaja	Non-Ost	16	yes	n/a	yes	no
Pini	Ost Low	3	yes	n/a	no	no		3	4	6	13
Pini	Ost Low	10	yes	n/a	yes	yes
Pini	Ost Low	12	yes	n/a	no	no
Pini	Ost Low	15	yes	n/a	yes	no
Pini	Ost High	1	yes	n/a	yes	no
Pini	Ost High	7	yes	n/a	no	no
Pini	Ost High	16	yes	n/a	yes	no	very long point
Pini	Ost High	18	no	no	n/a	n/a
Pini	Non-Ost	7	yes	n/a	yes	no
Pini	Non-Ost	11	no	no	n/a	n/a
Pini	Non-Ost	12	no	no	n/a	n/a		7	6	9	22
Pini	Non-Ost	17	yes	n/a	yes	yes
Padana	Ost Low	5	yes	n/a	no	no
Padana	Ost Low	13	yes	n/a	yes	no
Padana	Ost Low	15	yes	n/a	yes	no
Padana	Ost Low	16	yes	n/a	yes	no
Padana	Ost High	3	yes	n/a	no	no
Padana	Ost High	4	yes	n/a	yes	no
Padana	Ost High	12	yes	n/a	yes	no
Padana	Ost High	14	yes	n/a	yes	no
Padana	Non-Ost	8	yes	n/a	no	no
Padana	Non-Ost	9	yes	n/a	no	no
Padana	Non-Ost	10	yes	n/a	no	no
Padana	Non-Ost	18	yes	n/a	no	no
Kila	Ost Low	2	yes	n/a	yes	no
Kila	Ost Low	11	yes	n/a	no	no
Kila	Ost Low	16	no	no	n/a	n/a
Kila	Ost Low	18	yes	n/a	no	no
Kila	Ost High	2	no	no	n/a	n/a		14	14	11	39
Kila	Ost High	5	yes	n/a	no	yes
Kila	Ost High	12	yes	n/a	yes	no
Kila	Ost High	13	no	no	n/a	n/a
Kila	Non-Ost	1	yes	n/a	no	no	Meltem coded response as n/a and that no response was made within 10s
Kila	Non-Ost	3	yes	n/a	yes	no		16	14	12	43
Kila	Non-Ost	4	yes	n/a	yes	yes
Kila	Non-Ost	16	no	no	n/a	n/a
Dokana	Ost Low	4	no	no	n/a	n/a
Dokana	Ost Low	8	no	no	n/a	n/a
Dokana	Ost Low	10	no	no	n/a	n/a
Dokana	Ost Low	12	no	no	n/a	n/a
Dokana	Ost High	5	no	no	n/a	n/a
Dokana	Ost High	9	no	no	n/a	n/a
Dokana	Ost High	11	no	no	n/a	n/a
Dokana	Ost High	18	no	no	n/a	n/a
Dokana	Non-Ost	9	no	no	n/a	n/a
Dokana	Non-Ost	12	no	no	n/a	n/a
Dokana	Non-Ost	14	no	no	n/a	n/a
Dokana	Non-Ost	18	no	no	n/a	n/a		16	14	25	56
Bimbo	Ost Low	6	no	no	n/a	n/a	Meltem coded response as yes, and that Bimbo responded within 10s
Bimbo	Ost Low	7	yes	n/a	no	no	Meltem coded response as yes
Bimbo	Ost Low	12	yes	n/a	yes	no
Bimbo	Ost Low	18	yes	n/a	yes	no
Bimbo	Ost High	3	yes	n/a	yes	no
Bimbo	Ost High	8	no	no	n/a	n/a
Bimbo	Ost High	14	yes	n/a	yes	no
Bimbo	Ost High	15	yes	n/a	yes	no
Bimbo	Non-Ost	4	yes	n/a	no	no
Bimbo	Non-Ost	12	no	no	n/a	n/a
Bimbo	Non-Ost	14	yes	n/a	no	no
Bimbo	Non-Ost	15	yes	n/a	no	no		21	17	27	65	plus three disagreements
Reliability				Raaja 6 yes/6 no – Richard 6 yes/6 no
				Pini 7/3 no – Richard 9 yes/3 no
10s response		Total agree yes: 39	yes: 42	Padana 12/0 no – Richard 12/0
		Total agree no: 27		Kila 7/5 no – Richard 8 yes/4 no
		Disagree +1 R: 1	R: 2	Dokana 0 yes/12 no – Richard 0 yes/12 no
		Disagree +1 M: 1		Bimbo 10/2 no – Richard 9 yes/3 no
Number of observed agreements: 69 ( 95.83% of the observations)
Number of agreements expected by chance: 37.6 ( 52.16% of the observations)
Kappa= 0.913
SE of kappa = 0.049
95% confidence interval: From 0.816 to 1.000
The strength of agreement is considered to be 'very good'.
The coder was additionally asked whether the ape’s response was accurate (yes), inaccurate (no), or whether this answer had no application (n/a).
Number of observed agreements: 65 ( 95.59% of the observations)
Number of agreements expected by chance: 23.4 ( 34.39% of the observations)
Kappa= 0.933
SE of kappa = 0.038
95% confidence interval: From 0.859 to 1.000
The strength of agreement is considered to be 'very good'.
The calculations above only consider exact matches between observers. If the categories (A, B, C...) are ordered, you may also wish to consider close matches. In other words, if one observer classifies a subject into group B and the other into group C, this is closer than if one classifies into A and the other into D. The calculation of weighted kappa, below, assumes the categories are ordered an…
Weighted Kappa= 0.936
Assessed this way, the strength of agreement is considered to be 'very good'.
Accuracy	Agreements	A	B	C
		yes agreement	no agreement	n/a agreement
		23	18	27
	Disagreements
		R=A, M=B	R=A, M=C	M=A, R=B	M=A, R=C	M=C, R=B	M=B, R=C
		0	1	1	1	1	0
Number of observed agreements: 68 ( 94.44% of the observations)
Number of agreements expected by chance: 24.6 ( 34.20% of the observations)
Kappa= 0.916
SE of kappa = 0.041
95% confidence interval: From 0.835 to 0.996
The strength of agreement is considered to be 'very good'.
The calculations above only consider exact matches between observers. If the categories (A, B, C...) are ordered, you may also wish to consider close matches. In other words, if one observer classifies a subject into group B and the other into group C, this is closer than if one classifies into A and the other into D. The calculation of weighted kappa, below, assumes the categories are ordered an…
Weighted Kappa= 0.936
Assessed this way, the strength of agreement is considered to be 'very good'.

## Sheet: Early Release Trials
This sheet contains a list of all of the files that I recoded - either because my coding notes suggested that a donor might have released early (justifying exclusion), or because of some other concern about my initial coding.
Where there are differences between this coding sheet and others, this sheet is authoritative.
Subject	Condition	Trial	Issue	Did subject respond to E's point within ten seconds?	Did subject respond within twenty seconds? (Please write down response time in seconds)	Was response accurate?	Was subject releasing prior to E's pointing?	Notes
Raaja	Ost Low	7	Early release?	yes	n/a	no	yes	Early release confirmed
Pini	Ost Low	8	Early release?	yes	n/a	no	yes	Early release confirmed
Pini	Ost Low	9	Early release?	yes	n/a	yes	no	No early release (looked to me before releasing)
Pini	Ost-Low	10	Did Pini respond?	yes	n/a	yes	yes	Early release confirmed - but hard to tell if she tried to release pellet. I'm not sure she did.
Pini	Ost Low	11	Early release?	yes	n/a	no	yes	Early release confirmed
Pini	Ost Low	17	Early release?	yes	n/a	yes	no	Looks good to me
Pini	Ost High	9	How did Pini respond?	no	yes	no	no
Pini	Ost High	17	Early release?	yes	n/a	yes	yes	Early release confirmed
Pini	Ost-High	18	When did Pini respond?	no	no (21s)	no	no
Pini	Non-Ost	17	Early release?	yes	n/a	yes	yes	Early release confirmed
Padana	Ost Low	18	Early release?	yes	n/a	yes	no	Very close call - Cathal and I are inclined to include it
Padana	Non-Ost	8	Early release?	yes	n/a	no	no	Very inattentive but meets criteria for inclusion - not an early release
Padana	Non-Ost	15	Early release?	yes	n/a	no	no	Close call - but I'm inclined to include it (she definitely had time to see me and change her mind)
Kila	Ost Low	8	Accidental release?	yes	n/a	yes	no	Looks good to me
Kila	Ost Low	14	Early release?	yes	n/a	yes	no	Looks good to me
Kila	Ost High	5	Early release?	yes	n/a	no	yes	Early release confirmed
Kila	Ost High	6	Early release?	yes	n/a	yes	no	Looks good to me
Kila	Ost High	9	Early release?	yes	n/a	no	no	Looks good to me
Kila	Ost High	10	Early release?	yes	n/a	no	no	Looks good to me
Kila	Ost High	11	Early release?	yes	n/a	yes	no	Very close call but I think it's ok.
Kila	Ost High	17	Early release?	yes	n/a	yes	yes	Early release confirmed
Kila	Non-Ost	4	Early release?	yes	n/a	yes	yes	Early release confirmed
Kila	Non-Ost	5	Early release?	no	no	n/a	n/a	equipment failure (camera is making a loud "peeeeeep")
Kila	Non-Ost	7	Early release?	yes	n/a	no	no	Close call - but I'm inclined to include it (she definitely had time to see me and change her mind)
Kila	Non-Ost	9	Early release?	yes	n/a	no	no	Close call - but I'm inclined to include it (she definitely had time to see me and change her mind)
Kila	Non-Ost	14	Early release?	yes	n/a	yes	yes	Early release confirmed
Bimbo	Ost Low	16	Early release?	yes	n/a	no	no	Had time to see me and change his mind
Bimbo	Ost Low	17	Early release?	yes	n/a	no	no	No early release
Bimbo	Ost Low	18	Early release?	yes	n/a	yes	no	Looks good to me
Bimbo	Ost High	16	Early release?	yes	n/a	yes	no	A bit inattentive but no early release
Bimbo	Ost High	17	Early release?	yes	n/a	no	no	A bit inattentive but no early release
Bimbo	Ost High	18	Early release?	yes	n/a	yes	no	A bit inattentive but no early release
Bimbo	Non-Ost	11	Early release?	yes	n/a	no	no	Looks ok
Bimbo	Non-Ost	14	Early release?	yes	n/a	no	no	Looks good to me
Bimbo	Non-Ost	15	Early release?	yes	n/a	no	no	Looks good to me
Study 1
Subject	Trial	Did Bimbo point?	If so, to which side?	Was point accurate?	Was subject able to see point?	Did subject respond within ten seconds?	Did subject respond within twenty seconds? (Please write down response time in seconds)	On which side did subject release?	Was response accurate?	Was subject releasing prior to Bimbo's pointing?
Kila	15	yes	left	yes	yes	no	no	n/a	n/a	n/a
Tape was mislabelled such that Meltem and I coded different trials. When correct trials were compared, we were in agreement.

## Sheet: Study 1 Data For Analysis
	These sheets simply restructure the data for easier analysis using R.
Subject	Trial	Did Bimbo point?	Was point accurate?	Responce in ≤10s?	Did subjects respond to the side to which Bimbo pointed?					Trial dropped on the grounds of early release							Subject	Trial	Did Bimbo point?	Was point accurate?
Raaja	1	yes	yes	no	n/a	unseen point				Kila	5	yes	yes	yes	yes		Richard	1	yes	yes
Raaja	2	yes	yes	yes	yes												Richard	2	yes	yes
Raaja	3	no	n/a	n/a	n/a												Richard	3	yes	yes
Raaja	4	yes	yes	no	n/a	response too slow on 10s criterion											Richard	4	yes	yes
Raaja	5	yes	yes	yes	yes												Richard	5	yes	yes
Raaja	6	yes	yes	yes	yes												Richard	6	yes	yes
Raaja	7	no	n/a	n/a	n/a												Richard	7	yes	yes
Raaja	8	no	n/a	n/a	n/a												Richard	8	yes	no
Raaja	9	no	n/a	n/a	n/a												Richard	9	yes	yes
Raaja	10	no	n/a	n/a	n/a												Richard	10	yes	yes
Raaja	11	yes	yes	yes	yes												Richard	11	yes	yes
Raaja	12	yes	yes	no	n/a	unseen point											Richard	12	yes	no
Raaja	13	no	n/a	n/a	n/a												Richard	13	yes	yes
Raaja	14	no	n/a	n/a	n/a												Richard	14	yes	yes
Raaja	15	yes	yes	yes	no												Richard	15	yes	yes
Raaja	16	no	n/a	n/a	n/a												Richard	16	yes	yes
Raaja	17	no	n/a	n/a	n/a												Richard	17	yes	yes
Raaja	18	no	n/a	n/a	n/a												Richard	18	yes	yes
Pini	1	yes	yes	no	n/a												Richard	19	yes	yes
Pini	2	no	n/a	n/a	n/a												Richard	20	yes	yes
Pini	3	no	n/a	n/a	n/a												Richard	21	yes	yes
Pini	4	no	n/a	n/a	n/a												Richard	22	yes	yes
Pini	5	yes	yes	yes	no												Richard	23	yes	yes
Pini	6	no	n/a	n/a	n/a												Richard	24	yes	yes
Pini	7	yes	yes	yes	yes												Richard	25	yes	yes
Pini	8	yes	yes	yes	no												Richard	26	yes	yes
Pini	9	yes	yes	yes	yes												Richard	27	yes	yes
Pini	10	yes	yes	no	n/a												Richard	28	yes	yes
Pini	11	no	n/a	n/a	n/a												Richard	29	yes	yes
Pini	12	yes	yes	yes	yes
Pini	13	no	n/a	n/a	n/a
Pini	14	no	n/a	n/a	n/a
Pini	15	yes	yes	yes	no
Pini	16	yes	yes	yes	no
Pini	17	no	n/a	n/a	n/a
Pini	18	yes	yes	yes	yes
Padana	1	no	n/a	n/a	n/a
Padana	2	no	n/a	n/a	n/a
Padana	3	yes	yes	no	n/a
Padana	4	yes	yes	yes	no
Padana	5	yes	yes	yes	yes
Padana	6	no	n/a	n/a	n/a
Padana	7	no	n/a	n/a	n/a
Padana	8	yes	yes	no	n/a
Padana	9	yes	no	yes	yes
Padana	10	no	n/a	n/a	n/a
Padana	11	yes	yes	yes	yes
Padana	12	yes	yes	no	n/a
Padana	13	yes	yes	yes	no
Padana	14	yes	no	no	n/a
Padana	15	no	n/a	n/a	n/a
Padana	16	no	n/a	n/a	n/a
Padana	17	no	n/a	n/a	n/a
Padana	18	yes	yes	n/a	n/a	unseen point
Kila	1	no	n/a	n/a	n/a
Kila	2	yes	yes	no	n/a
Kila	3	no	n/a	n/a	n/a
Kila	4	yes	yes	no	n/a
Kila	6	no	n/a	n/a	n/a
Kila	7	no	n/a	n/a	n/a
Kila	8	yes	yes	no	n/a
Kila	9	yes	no	yes	yes
Kila	10	yes	yes	no	n/a
Kila	11	yes	yes	no	n/a
Kila	12	yes	yes	no	n/a
Kila	13	no	n/a	n/a	n/a
Kila	14	no	n/a	n/a	n/a
Kila	15	no	n/a	n/a	n/a
Kila	16	no	n/a	n/a	n/a
Kila	17	yes	yes	no	n/a
Kila	18	yes	yes	no	n/a
Dokana	1	yes	yes	no	n/a
Dokana	2	no	n/a	n/a	n/a
Dokana	3	no	n/a	n/a	n/a
Dokana	4	yes	yes	no	n/a	unseen point
Dokana	5	yes	yes	no	n/a
Dokana	6	no	n/a	n/a	n/a
Dokana	7	yes	yes	no	n/a
Dokana	8	no	n/a	n/a	n/a
Dokana	9	yes	yes	no	n/a
Dokana	10	yes	yes	no	n/a
Dokana	11	no	n/a	n/a	n/a
Dokana	12	yes	yes	no	n/a
Dokana	13	no	n/a	n/a	n/a
Dokana	14	no	n/a	n/a	n/a
Dokana	15	yes	yes	no	n/a
Dokana	16	yes	yes	no	n/a
Dokana	17	yes	yes	no	n/a
Dokana	18	yes	yes	no	n/a
		Correct	Incorrect	No response	Unseen
	Raaja	4	1	1	2
	Pini	4	4	2	0
	Padana	3	2	4	1
	Kila	1	0	8	0
	Dokana	0	0	10	1
		12	7	25	4	48 total

## Sheet: Study 2 Data For Analysis
These sheets simply restructure the data for easier analysis using R.
Subject	Condition	Ostension	Low point	Trial	Was response accurate?	Sex	Trial total	First and last							Dropped trials (early release)
Raaja	Ost Low	1	1	1	yes	f	1								Raaja	Ost Low	7	no
Raaja	Ost Low	1	1	2	yes	f	2		Explanation of the data on this sheet:						Pini	Ost Low	8	no
Raaja	Ost Low	1	1	3	yes	f	3		All 10-20s responses have been recoded as 'no response'.						Pini	Ost Low	10	yes
Raaja	Ost Low	1	1	4	yes	f	10								Pini	Ost Low	11	no
Raaja	Ost Low	1	1	5	yes	f	11								Pini	Ost High	17	yes
Raaja	Ost Low	1	1	6	yes	f	12								Pini	Non-Ost	17	yes
Raaja	Ost Low	1	1	8	no	f	20								Kila	Ost High	5	no
Raaja	Ost Low	1	1	9	n/a	f	21								Kila	Ost High	17	yes
Raaja	Ost Low	1	1	10	n/a	f	27								Kila	Non-Ost	4	yes
Raaja	Ost Low	1	1	11	n/a	f	28								Kila	Non-Ost	14	yes
Raaja	Ost Low	1	1	12	n/a	f	29
Raaja	Ost Low	1	1	13	n/a	f	36
Raaja	Ost Low	1	1	14	no	f	37
Raaja	Ost Low	1	1	15	n/a	f	38
Raaja	Ost Low	1	1	16	no	f	45
Raaja	Ost Low	1	1	17	no	f	46
Raaja	Ost Low	1	1	18	yes	f	47
Raaja	Ost High	1	0	1	yes	f	4					Correct	Incorrect	No response
Raaja	Ost High	1	0	2	n/a	f	5			Raaja	Ost-Lo	7	4	6
Raaja	Ost High	1	0	3	no	f	6				Ost-Hi	4	4	10
Raaja	Ost High	1	0	4	yes	f	13				Non-Ost	5	4	9
Raaja	Ost High	1	0	5	no	f	14			Pini	Ost-Lo	8	5	2
Raaja	Ost High	1	0	6	yes	f	15				Ost-Hi	10	4	3
Raaja	Ost High	1	0	7	n/a	f	22				Non-Ost	9	2	6
Raaja	Ost High	1	0	8	n/a	f	23			Padana	Ost-Lo	10	5	3
Raaja	Ost High	1	0	9	n/a	f	24				Ost-Hi	10	7	1
Raaja	Ost High	1	0	10	n/a	f	30				Non-Ost	7	10	1
Raaja	Ost High	1	0	11	n/a	f	31			Kila	Ost-Lo	7	7	4
Raaja	Ost High	1	0	12	n/a	f	32				Ost-Hi	4	3	9
Raaja	Ost High	1	0	13	n/a	f	39				Non-Ost	3	5	8
Raaja	Ost High	1	0	14	no	f	40			Dokana	Ost-Lo	0	0	18
Raaja	Ost High	1	0	15	yes	f	41				Ost-Hi	0	0	18
Raaja	Ost High	1	0	16	no	f	48				Non-Ost	2	0	16
Raaja	Ost High	1	0	17	n/a	f	49			Bimbo	Ost-Lo	7	7	4
Raaja	Ost High	1	0	18	n/a	f	50				Ost-Hi	9	4	5
Raaja	Non-Ost	0	1	1	no	f	7				Non-Ost	5	6	7
Raaja	Non-Ost	0	1	2	no	f	8
Raaja	Non-Ost	0	1	3	no	f	9
Raaja	Non-Ost	0	1	4	yes	f	16
Raaja	Non-Ost	0	1	5	n/a	f	17	slow incorrect response recoded as n/a
Raaja	Non-Ost	0	1	6	yes	f	18
Raaja	Non-Ost	0	1	7	n/a	f	25
Raaja	Non-Ost	0	1	8	n/a	f	26				Correct	Incorrect	No response
Raaja	Non-Ost	0	1	9	n/a	f	33			Raaja	16	12	25
Raaja	Non-Ost	0	1	10	n/a	f	34			Pini	27	11	11
Raaja	Non-Ost	0	1	11	n/a	f	35			Padana	27	22	5
Raaja	Non-Ost	0	1	12	yes	f	42			Kila	14	15	21
Raaja	Non-Ost	0	1	13	n/a	f	43			Dokana	2	0	52
Raaja	Non-Ost	0	1	14	n/a	f	44			Bimbo	21	17	16
Raaja	Non-Ost	0	1	15	no	f	51
Raaja	Non-Ost	0	1	16	yes	f	52				107	77	130
Raaja	Non-Ost	0	1	17	n/a	f	53
Raaja	Non-Ost	0	1	18	yes	f	54
Pini	Ost Low	1	1	1	yes	f	1
Pini	Ost Low	1	1	2	no	f	2				Correct	Incorrect	No response
Pini	Ost Low	1	1	3	no	f	3			Ost-Lo	39	28	37
Pini	Ost Low	1	1	4	yes	f	10			Ost-Hi	37	22	46
Pini	Ost Low	1	1	5	yes	f	11			Non-Ost	31	27	47
Pini	Ost Low	1	1	6	n/a	f	12
Pini	Ost Low	1	1	7	no	f	19				107	77	130
Pini	Ost Low	1	1	9	yes	f	21
Pini	Ost Low	1	1	12	no	f	30
Pini	Ost Low	1	1	13	n/a	f	37				Ost-Lo	Ost-Hi	Non-Ost
Pini	Ost Low	1	1	14	yes	f	38			Correct	39	37	31
Pini	Ost Low	1	1	15	yes	f	39			Incorrect	28	22	27
Pini	Ost Low	1	1	16	no	f	46			No response	37	46	47
Pini	Ost Low	1	1	17	yes	f	47
Pini	Ost Low	1	1	18	yes	f	48				Ostensive	Non-Ost
Pini	Ost High	1	0	1	yes	f	4			Correct	76	31
Pini	Ost High	1	0	2	yes	f	5			Incorrect	50	27
Pini	Ost High	1	0	3	no	f	6
Pini	Ost High	1	0	4	yes	f	13
Pini	Ost High	1	0	5	no	f	14
Pini	Ost High	1	0	6	yes	f	15
Pini	Ost High	1	0	7	no	f	22
Pini	Ost High	1	0	8	yes	f	23
Pini	Ost High	1	0	9	n/a	f	24	slow incorrect response recoded as n/a
Pini	Ost High	1	0	10	no	f	32
Pini	Ost High	1	0	11	yes	f	32
Pini	Ost High	1	0	12	n/a	f	33
Pini	Ost High	1	0	13	yes	f	40
Pini	Ost High	1	0	14	yes	f	41
Pini	Ost High	1	0	15	yes	f	42
Pini	Ost High	1	0	16	yes	f	49
Pini	Ost High	1	0	18	n/a	f	51	slow incorrect response recoded as n/a
Pini	Non-Ost	0	1	1	yes	f	7
Pini	Non-Ost	0	1	2	no	f	8
Pini	Non-Ost	0	1	3	no	f	9
Pini	Non-Ost	0	1	4	yes	f	16
Pini	Non-Ost	0	1	5	n/a	f	17
Pini	Non-Ost	0	1	6	yes	f	18
Pini	Non-Ost	0	1	7	yes	f	25
Pini	Non-Ost	0	1	8	n/a	f	26	slow correct response recoded as n/a
Pini	Non-Ost	0	1	9	yes	f	27
Pini	Non-Ost	0	1	10	yes	f	34
Pini	Non-Ost	0	1	11	n/a	f	35
Pini	Non-Ost	0	1	12	n/a	f	36
Pini	Non-Ost	0	1	13	yes	f	43
Pini	Non-Ost	0	1	14	yes	f	44
Pini	Non-Ost	0	1	15	n/a	f	45	slow incorrect response recoded as n/a
Pini	Non-Ost	0	1	16	yes	f	52
Pini	Non-Ost	0	1	18	n/a	f	54	slow incorrect response recoded as n/a
Padana	Ost Low	1	1	1	no	f	1
Padana	Ost Low	1	1	2	yes	f	2
Padana	Ost Low	1	1	3	yes	f	3
Padana	Ost Low	1	1	4	no	f	10
Padana	Ost Low	1	1	5	no	f	11
Padana	Ost Low	1	1	6	yes	f	12
Padana	Ost Low	1	1	7	no	f	19
Padana	Ost Low	1	1	8	yes	f	20
Padana	Ost Low	1	1	9	n/a	f	21
Padana	Ost Low	1	1	10	no	f	28
Padana	Ost Low	1	1	11	n/a	f	29
Padana	Ost Low	1	1	12	n/a	f	30
Padana	Ost Low	1	1	13	yes	f	37
Padana	Ost Low	1	1	14	yes	f	38
Padana	Ost Low	1	1	15	yes	f	39
Padana	Ost Low	1	1	16	yes	f	46
Padana	Ost Low	1	1	17	yes	f	47
Padana	Ost Low	1	1	18	yes	f	48
Padana	Ost High	1	0	1	no	f	4
Padana	Ost High	1	0	2	no	f	5
Padana	Ost High	1	0	3	no	f	6
Padana	Ost High	1	0	4	yes	f	13
Padana	Ost High	1	0	5	yes	f	14
Padana	Ost High	1	0	6	no	f	15
Padana	Ost High	1	0	7	yes	f	22
Padana	Ost High	1	0	8	n/a	f	23
Padana	Ost High	1	0	9	yes	f	24
Padana	Ost High	1	0	10	no	f	32
Padana	Ost High	1	0	11	yes	f	32
Padana	Ost High	1	0	12	yes	f	33
Padana	Ost High	1	0	13	yes	f	40
Padana	Ost High	1	0	14	yes	f	41
Padana	Ost High	1	0	15	yes	f	42
Padana	Ost High	1	0	16	no	f	49
Padana	Ost High	1	0	17	no	f	50
Padana	Ost High	1	0	18	yes	f	51
Padana	Non-Ost	0	1	1	no	f	7
Padana	Non-Ost	0	1	2	yes	f	8
Padana	Non-Ost	0	1	3	yes	f	9
Padana	Non-Ost	0	1	4	yes	f	16
Padana	Non-Ost	0	1	5	no	f	17
Padana	Non-Ost	0	1	6	yes	f	18
Padana	Non-Ost	0	1	7	no	f	25
Padana	Non-Ost	0	1	8	no	f	26
Padana	Non-Ost	0	1	9	no	f	27
Padana	Non-Ost	0	1	10	no	f	34
Padana	Non-Ost	0	1	11	n/a	f	35	slow incorrect response recoded as n/a
Padana	Non-Ost	0	1	12	no	f	36
Padana	Non-Ost	0	1	13	yes	f	43
Padana	Non-Ost	0	1	14	no	f	44
Padana	Non-Ost	0	1	15	no	f	45
Padana	Non-Ost	0	1	16	yes	f	52
Padana	Non-Ost	0	1	17	yes	f	53
Padana	Non-Ost	0	1	18	no	f	54					Correct	Incorrect	No response
Kila	Ost Low	1	1	1	yes	f	1			Raaja	First 18	12	4	2
Kila	Ost Low	1	1	2	yes	f	2				Last 18	4	6	8
Kila	Ost Low	1	1	3	yes	f	3			Pini	First 18	10	6	2
Kila	Ost Low	1	1	4	n/a	f	10				Last 18	11	1	6
Kila	Ost Low	1	1	5	yes	f	11			Padana	First 18	9	9	0
Kila	Ost Low	1	1	6	no	f	12				Last 18	13	5	0
Kila	Ost Low	1	1	7	no	f	19			Kila	First 18	7	4	7
Kila	Ost Low	1	1	8	yes	f	20				Last 18	4	2	12
Kila	Ost Low	1	1	9	no	f	21			Bimbo	First 18	9	3	6
Kila	Ost Low	1	1	10	yes	f	28				Last 18	8	6	4
Kila	Ost Low	1	1	11	no	f	29
Kila	Ost Low	1	1	12	no	f	30			Total	First 18	47	26	17
Kila	Ost Low	1	1	13	no	f	37				Last 18	40	20	30
Kila	Ost Low	1	1	14	yes	f	38
Kila	Ost Low	1	1	15	n/a	f	39			Dokana		0	0	18
Kila	Ost Low	1	1	16	n/a	f	46					0	0	18
Kila	Ost Low	1	1	17	n/a	f	47
Kila	Ost Low	1	1	18	no	f	48
Kila	Ost High	1	0	1	no	f	4
Kila	Ost High	1	0	2	n/a	f	5
Kila	Ost High	1	0	3	n/a	f	6
Kila	Ost High	1	0	4	n/a	f	13			Pini 23
Kila	Ost High	1	0	6	yes	f	15			Padana 14
Kila	Ost High	1	0	7	yes	f	22			Kila 11
Kila	Ost High	1	0	8	n/a	f	23			Raaja 8
Kila	Ost High	1	0	9	no	f	24			Dokana 22
Kila	Ost High	1	0	10	no	f	32			Bimbo 32
Kila	Ost High	1	0	11	yes	f	32
Kila	Ost High	1	0	12	yes	f	33
Kila	Ost High	1	0	13	n/a	f	40
Kila	Ost High	1	0	14	n/a	f	41
Kila	Ost High	1	0	15	n/a	f	42
Kila	Ost High	1	0	16	n/a	f	49
Kila	Ost High	1	0	18	n/a	f	51
Kila	Non-Ost	0	1	1	no	f	7
Kila	Non-Ost	0	1	2	n/a	f	8
Kila	Non-Ost	0	1	3	yes	f	9
Kila	Non-Ost	0	1	5	n/a	f	17
Kila	Non-Ost	0	1	6	no	f	18
Kila	Non-Ost	0	1	7	no	f	25
Kila	Non-Ost	0	1	8	no	f	26
Kila	Non-Ost	0	1	9	no	f	27
Kila	Non-Ost	0	1	10	n/a	f	34	slow incorrect response recoded as n/a
Kila	Non-Ost	0	1	11	n/a	f	35
Kila	Non-Ost	0	1	12	yes	f	36
Kila	Non-Ost	0	1	13	yes	f	43
Kila	Non-Ost	0	1	15	n/a	f	45
Kila	Non-Ost	0	1	16	n/a	f	52
Kila	Non-Ost	0	1	17	n/a	f	53
Kila	Non-Ost	0	1	18	n/a	f	54
Dokana	Ost Low	1	1	1	n/a	f	1
Dokana	Ost Low	1	1	2	n/a	f	2
Dokana	Ost Low	1	1	3	n/a	f	3
Dokana	Ost Low	1	1	4	n/a	f	10
Dokana	Ost Low	1	1	5	n/a	f	11
Dokana	Ost Low	1	1	6	n/a	f	12
Dokana	Ost Low	1	1	7	n/a	f	19
Dokana	Ost Low	1	1	8	n/a	f	20
Dokana	Ost Low	1	1	9	n/a	f	21
Dokana	Ost Low	1	1	10	n/a	f	28
Dokana	Ost Low	1	1	11	n/a	f	29
Dokana	Ost Low	1	1	12	n/a	f	30
Dokana	Ost Low	1	1	13	n/a	f	37
Dokana	Ost Low	1	1	14	n/a	f	38
Dokana	Ost Low	1	1	15	n/a	f	39
Dokana	Ost Low	1	1	16	n/a	f	46
Dokana	Ost Low	1	1	17	n/a	f	47
Dokana	Ost Low	1	1	18	n/a	f	48
Dokana	Ost High	1	0	1	n/a	f	4
Dokana	Ost High	1	0	2	n/a	f	5
Dokana	Ost High	1	0	3	n/a	f	6
Dokana	Ost High	1	0	4	n/a	f	13
Dokana	Ost High	1	0	5	n/a	f	14
Dokana	Ost High	1	0	6	n/a	f	15
Dokana	Ost High	1	0	7	n/a	f	22
Dokana	Ost High	1	0	8	n/a	f	23
Dokana	Ost High	1	0	9	n/a	f	24
Dokana	Ost High	1	0	10	n/a	f	32
Dokana	Ost High	1	0	11	n/a	f	32
Dokana	Ost High	1	0	12	n/a	f	33
Dokana	Ost High	1	0	13	n/a	f	40
Dokana	Ost High	1	0	14	n/a	f	41
Dokana	Ost High	1	0	15	n/a	f	42
Dokana	Ost High	1	0	16	n/a	f	49
Dokana	Ost High	1	0	17	n/a	f	50
Dokana	Ost High	1	0	18	n/a	f	51
Dokana	Non-Ost	0	1	1	n/a	f	7
Dokana	Non-Ost	0	1	2	n/a	f	8
Dokana	Non-Ost	0	1	3	n/a	f	9
Dokana	Non-Ost	0	1	4	n/a	f	16
Dokana	Non-Ost	0	1	5	n/a	f	17
Dokana	Non-Ost	0	1	6	n/a	f	18
Dokana	Non-Ost	0	1	7	n/a	f	25
Dokana	Non-Ost	0	1	8	yes	f	26
Dokana	Non-Ost	0	1	9	n/a	f	27
Dokana	Non-Ost	0	1	10	yes	f	34
Dokana	Non-Ost	0	1	11	n/a	f	35
Dokana	Non-Ost	0	1	12	n/a	f	36
Dokana	Non-Ost	0	1	13	n/a	f	43
Dokana	Non-Ost	0	1	14	n/a	f	44
Dokana	Non-Ost	0	1	15	n/a	f	45
Dokana	Non-Ost	0	1	16	n/a	f	52
Dokana	Non-Ost	0	1	17	n/a	f	53
Dokana	Non-Ost	0	1	18	n/a	f	54
Bimbo	Ost Low	1	1	1	no	m	1
Bimbo	Ost Low	1	1	2	no	m	2
Bimbo	Ost Low	1	1	3	yes	m	3
Bimbo	Ost Low	1	1	4	yes	m	10
Bimbo	Ost Low	1	1	5	yes	m	11
Bimbo	Ost Low	1	1	6	n/a	m	12
Bimbo	Ost Low	1	1	7	no	m	19
Bimbo	Ost Low	1	1	8	no	m	20
Bimbo	Ost Low	1	1	9	n/a	m	21
Bimbo	Ost Low	1	1	10	no	m	28
Bimbo	Ost Low	1	1	11	n/a	m	29
Bimbo	Ost Low	1	1	12	yes	m	30
Bimbo	Ost Low	1	1	13	n/a	m	37
Bimbo	Ost Low	1	1	14	yes	m	38
Bimbo	Ost Low	1	1	15	yes	m	39
Bimbo	Ost Low	1	1	16	no	m	46
Bimbo	Ost Low	1	1	17	no	m	47
Bimbo	Ost Low	1	1	18	yes	m	48
Bimbo	Ost High	1	0	1	yes	m	4
Bimbo	Ost High	1	0	2	yes	m	5
Bimbo	Ost High	1	0	3	yes	m	6
Bimbo	Ost High	1	0	4	yes	m	13
Bimbo	Ost High	1	0	5	n/a	m	14
Bimbo	Ost High	1	0	6	no	m	15
Bimbo	Ost High	1	0	7	no	m	22
Bimbo	Ost High	1	0	8	n/a	m	23
Bimbo	Ost High	1	0	9	n/a	m	24
Bimbo	Ost High	1	0	10	no	m	32
Bimbo	Ost High	1	0	11	yes	m	32
Bimbo	Ost High	1	0	12	n/a	m	33
Bimbo	Ost High	1	0	13	n/a	m	40
Bimbo	Ost High	1	0	14	yes	m	41
Bimbo	Ost High	1	0	15	yes	m	42
Bimbo	Ost High	1	0	16	yes	m	49
Bimbo	Ost High	1	0	17	no	m	50
Bimbo	Ost High	1	0	18	yes	m	51
Bimbo	Non-Ost	0	1	1	yes	m	7
Bimbo	Non-Ost	0	1	2	yes	m	8
Bimbo	Non-Ost	0	1	3	yes	m	9
Bimbo	Non-Ost	0	1	4	no	m	16
Bimbo	Non-Ost	0	1	5	n/a	m	17
Bimbo	Non-Ost	0	1	6	n/a	m	18
Bimbo	Non-Ost	0	1	7	yes	m	25
Bimbo	Non-Ost	0	1	8	n/a	m	26
Bimbo	Non-Ost	0	1	9	no	m	27
Bimbo	Non-Ost	0	1	10	n/a	m	34
Bimbo	Non-Ost	0	1	11	no	m	35
Bimbo	Non-Ost	0	1	12	n/a	m	36
Bimbo	Non-Ost	0	1	13	no	m	43
Bimbo	Non-Ost	0	1	14	no	m	44
Bimbo	Non-Ost	0	1	15	no	m	45
Bimbo	Non-Ost	0	1	16	n/a	m	52
Bimbo	Non-Ost	0	1	17	n/a	m	53
Bimbo	Non-Ost	0	1	18	yes	m	54

## Sheet: Binomial Statistics
	Correct	Incorrect	No response			Binomial P values reported in R
Raaja	16	12	25			0.5716	0.572
Pini	27	11	11			0.0139	0.014
Padana	27	22	5			0.5682	0.568
Kila	14	15	21			1	1
Dokana	2	0	52			0.5	0.5
Bimbo	21	17	16			0.6271	0.627
	107	77	130
Binomial probabilities were tested against 0.5 chance of success.

## Sheet: Pointing Lengths
Pointing lengths Study 1							Pointing lengths Study 2
Subject	Trial	Did Bimbo point?	Length of point 1	Length of Point 2			Subject	Condition	Trial	Length of point 1	Length of Point 2
Raaja	1	yes	5	3			Raaja	Ost Low	1	2
Raaja	2	yes	9				Raaja	Ost Low	2	3
Raaja	3	no	n/a				Raaja	Ost Low	3	3
Raaja	4	yes	6				Raaja	Ost Low	4	22	17
Raaja	5	yes	5				Raaja	Ost Low	5	15	7
Raaja	6	yes	15				Raaja	Ost Low	6	18	12
Raaja	7	no	n/a				Raaja	Ost Low	7	14	3
Raaja	8	no	n/a				Raaja	Ost Low	8	17	3
Raaja	9	no	n/a				Raaja	Ost Low	9	16	20
Raaja	10	no	n/a				Raaja	Ost Low	10	15	19
Raaja	11	yes	5				Raaja	Ost Low	11	16	28
Raaja	12	yes	8				Raaja	Ost Low	12	33	19
Raaja	13	no	n/a				Raaja	Ost Low	13	19	26
Raaja	14	no	n/a				Raaja	Ost Low	14	24	24
Raaja	15	yes	9				Raaja	Ost Low	15	22	27
Raaja	16	no	n/a				Raaja	Ost Low	16	20	15
Raaja	17	no	n/a				Raaja	Ost Low	17	19
Raaja	18	no	n/a				Raaja	Ost Low	18	19	6
Pini	1	yes	10				Raaja	Ost High	1	3
Pini	2	no	n/a				Raaja	Ost High	2	15
Pini	3	no	n/a				Raaja	Ost High	3	14
Pini	4	no	n/a				Raaja	Ost High	4	17	17
Pini	5	yes	10				Raaja	Ost High	5	25
Pini	6	no	n/a				Raaja	Ost High	6	10	13
Pini	7	yes	30				Raaja	Ost High	7	20	18
Pini	8	yes	23				Raaja	Ost High	8	13	16
Pini	9	yes	16				Raaja	Ost High	9	17	19
Pini	10	yes	5				Raaja	Ost High	10	15
Pini	11	no	n/a				Raaja	Ost High	11	16	24
Pini	12	yes	6				Raaja	Ost High	12	22	18
Pini	13	no	n/a				Raaja	Ost High	13	21
Pini	14	no	n/a				Raaja	Ost High	14	22	6
Pini	15	yes	4				Raaja	Ost High	15	18	4
Pini	16	yes	3				Raaja	Ost High	16	12	26
Pini	17	no	n/a				Raaja	Ost High	17	26	36
Pini	18	yes	2				Raaja	Ost High	18	6	15
Padana	1	no	n/a				Raaja	Non-Ost	1	5
Padana	2	no	n/a				Raaja	Non-Ost	2	8
Padana	3	yes	15				Raaja	Non-Ost	3	15	20
Padana	4	yes	29				Raaja	Non-Ost	4	16	4
Padana	5	yes	14				Raaja	Non-Ost	5	17
Padana	6	no	n/a				Raaja	Non-Ost	6	18	5
Padana	7	no	n/a				Raaja	Non-Ost	7	18	20
Padana	8	yes	8				Raaja	Non-Ost	8	18
Padana	9	yes	6				Raaja	Non-Ost	9	13	22
Padana	10	no	n/a				Raaja	Non-Ost	10	16	21
Padana	11	yes	28				Raaja	Non-Ost	11	18	19
Padana	12	yes	60	20			Raaja	Non-Ost	12	20
Padana	13	yes	17				Raaja	Non-Ost	13	20
Padana	14	yes	18				Raaja	Non-Ost	14	18	19
Padana	15	no	n/a				Raaja	Non-Ost	15	28
Padana	16	no	n/a				Raaja	Non-Ost	16	9
Padana	17	no	n/a				Raaja	Non-Ost	17	14	16
Padana	18	yes	22				Raaja	Non-Ost	18	29	10
Kila	1	no	n/a				Pini	Ost Low	1	8
Kila	2	yes	9				Pini	Ost Low	2	9
Kila	3	no	n/a				Pini	Ost Low	3	10
Kila	4	yes	21				Pini	Ost Low	4	11
Kila	6	no	n/a				Pini	Ost Low	5	14	9
Kila	7	no	n/a				Pini	Ost Low	6	18	18
Kila	8	yes	14				Pini	Ost Low	7	19
Kila	9	yes	17				Pini	Ost Low	8	12	2
Kila	10	yes	26	45			Pini	Ost Low	9	16	3
Kila	11	yes	46				Pini	Ost Low	10	15	15
Kila	12	yes	23				Pini	Ost Low	11	18	3
Kila	13	no	n/a				Pini	Ost Low	12	25
Kila	14	no	n/a				Pini	Ost Low	13	20	30
Kila	15	no	n/a				Pini	Ost Low	14	16	3
Kila	16	no	n/a				Pini	Ost Low	15	19
Kila	17	yes	6				Pini	Ost Low	16	18	11
Kila	18	yes	3				Pini	Ost Low	17	18	3
Dokana	1	yes	2				Pini	Ost Low	18	21	15
Dokana	2	no	n/a				Pini	Ost High	1	7
Dokana	3	no	n/a				Pini	Ost High	2	8
Dokana	4	yes	1				Pini	Ost High	3	15
Dokana	5	yes	3				Pini	Ost High	4	16
Dokana	6	no	n/a				Pini	Ost High	5	19
Dokana	7	yes	34				Pini	Ost High	6	13
Dokana	8	no	n/a				Pini	Ost High	7	13
Dokana	9	yes	9				Pini	Ost High	8	15
Dokana	10	yes	9				Pini	Ost High	9	16
Dokana	11	no	n/a				Pini	Ost High	10	18	8
Dokana	12	yes	7				Pini	Ost High	11	19	8
Dokana	13	no	n/a				Pini	Ost High	12	16
Dokana	14	no	n/a				Pini	Ost High	13	21
Dokana	15	yes	24				Pini	Ost High	14	28
Dokana	16	yes	5				Pini	Ost High	15	24
Dokana	17	yes	10				Pini	Ost High	16	21	45
Dokana	18	yes	9				Pini	Ost High	17	19	3
							Pini	Ost High	18	21
	14.1	mean					Pini	Non-Ost	1	9
							Pini	Non-Ost	2	20
	9	mode					Pini	Non-Ost	3	15
							Pini	Non-Ost	4	14	4
	9	median					Pini	Non-Ost	5	16	19
							Pini	Non-Ost	6	16
							Pini	Non-Ost	7	11
							Pini	Non-Ost	8	18	22
							Pini	Non-Ost	9	18	10
							Pini	Non-Ost	10	22	10
							Pini	Non-Ost	11	26	18
							Pini	Non-Ost	12	18
							Pini	Non-Ost	13	23
							Pini	Non-Ost	14	21
							Pini	Non-Ost	15	20
							Pini	Non-Ost	16	20
							Pini	Non-Ost	17	29	2
							Pini	Non-Ost	18	25
							Padana	Ost Low	1	4
							Padana	Ost Low	2	5
							Padana	Ost Low	3	4
							Padana	Ost Low	4	15	3
							Padana	Ost Low	5	16
							Padana	Ost Low	6	22	4
							Padana	Ost Low	7	17
							Padana	Ost Low	8	18	9
							Padana	Ost Low	9	15	26
							Padana	Ost Low	10	15
							Padana	Ost Low	11	16
							Padana	Ost Low	12	16	23
							Padana	Ost Low	13	7
							Padana	Ost Low	14	3
							Padana	Ost Low	15	8
							Padana	Ost Low	16	11
							Padana	Ost Low	17	14
							Padana	Ost Low	18	22	3
							Padana	Ost High	1	8
							Padana	Ost High	2	9
							Padana	Ost High	3	8
							Padana	Ost High	4	7
							Padana	Ost High	5	15
							Padana	Ost High	6	14
							Padana	Ost High	7	16
							Padana	Ost High	8	15	16
							Padana	Ost High	9	17
							Padana	Ost High	10	18	18
							Padana	Ost High	11	13	25
							Padana	Ost High	12	9
							Padana	Ost High	13	11
							Padana	Ost High	14	17
							Padana	Ost High	15	21
							Padana	Ost High	16	20
							Padana	Ost High	17	21
							Padana	Ost High	18	17	19
							Padana	Non-Ost	1	21
							Padana	Non-Ost	2	6
							Padana	Non-Ost	3	21	4
							Padana	Non-Ost	4	14
							Padana	Non-Ost	5	18	6
							Padana	Non-Ost	6	17	6
							Padana	Non-Ost	7	17	5
							Padana	Non-Ost	8	16	23
							Padana	Non-Ost	9	21
							Padana	Non-Ost	10	16	21
							Padana	Non-Ost	11	17
							Padana	Non-Ost	12	15	5
							Padana	Non-Ost	13	14
							Padana	Non-Ost	14	17
							Padana	Non-Ost	15	15	4
							Padana	Non-Ost	16	25	7
							Padana	Non-Ost	17	25
							Padana	Non-Ost	18	20
							Kila	Ost Low	1	8
							Kila	Ost Low	2	8
							Kila	Ost Low	3	16	26
							Kila	Ost Low	4	24	17
							Kila	Ost Low	5	19
							Kila	Ost Low	6	19	8
							Kila	Ost Low	7	5
							Kila	Ost Low	8	13	3
							Kila	Ost Low	9	14	5
							Kila	Ost Low	10	18	8
							Kila	Ost Low	11	20
							Kila	Ost Low	12	18	12
							Kila	Ost Low	13	17
							Kila	Ost Low	14	18	4
							Kila	Ost Low	15	18
							Kila	Ost Low	16	15
							Kila	Ost Low	17	14	22
							Kila	Ost Low	18	17	34
							Kila	Ost High	1	6
							Kila	Ost High	2	25
							Kila	Ost High	3	12
							Kila	Ost High	4	10
							Kila	Ost High	5	18	6
							Kila	Ost High	6	13	7
							Kila	Ost High	7	8
							Kila	Ost High	8	14	14
							Kila	Ost High	9	16	12
							Kila	Ost High	10	17	4
							Kila	Ost High	11	21	4
							Kila	Ost High	12	17	13
							Kila	Ost High	13	17
							Kila	Ost High	14	21
							Kila	Ost High	15	20
							Kila	Ost High	16	17
							Kila	Ost High	17	14	9
							Kila	Ost High	18	29	17
							Kila	Non-Ost	1	8
							Kila	Non-Ost	2	15
							Kila	Non-Ost	3	21	22
							Kila	Non-Ost	4	17	2
							Kila	Non-Ost	5	16	19
							Kila	Non-Ost	6	17	19
							Kila	Non-Ost	7	16	3
							Kila	Non-Ost	8	13
							Kila	Non-Ost	9	18	3
							Kila	Non-Ost	10	26	16
							Kila	Non-Ost	11	21	24
							Kila	Non-Ost	12	27	4
							Kila	Non-Ost	13	22	4
							Kila	Non-Ost	14	21	3
							Kila	Non-Ost	15	18
							Kila	Non-Ost	16	20
							Kila	Non-Ost	17	17
							Kila	Non-Ost	18	15
							Dokana	Ost Low	1	15	20
							Dokana	Ost Low	2	15
							Dokana	Ost Low	3	15
							Dokana	Ost Low	4	15	10
							Dokana	Ost Low	5	17	25
							Dokana	Ost Low	6	17	19
							Dokana	Ost Low	7	16	18
							Dokana	Ost Low	8	15	21
							Dokana	Ost Low	9	17
							Dokana	Ost Low	10	16		Note that where unresponsive individuals are marked as not having received a second point, this is likely because their dependent offspring released the apparatus before a second point could be produced.
							Dokana	Ost Low	11	5
							Dokana	Ost Low	12	16
							Dokana	Ost Low	13	17
							Dokana	Ost Low	14	20
							Dokana	Ost Low	15	23
							Dokana	Ost Low	16	16
							Dokana	Ost Low	17	14
							Dokana	Ost Low	18	32
							Dokana	Ost High	1	14	10
							Dokana	Ost High	2	16
							Dokana	Ost High	3	15	8
							Dokana	Ost High	4	13	20
							Dokana	Ost High	5	17	16
							Dokana	Ost High	6	13	19
							Dokana	Ost High	7	18	15
							Dokana	Ost High	8	12
							Dokana	Ost High	9	16
							Dokana	Ost High	10	20
							Dokana	Ost High	11	12
							Dokana	Ost High	12	14
							Dokana	Ost High	13	22
							Dokana	Ost High	14	14
							Dokana	Ost High	15	16
							Dokana	Ost High	16	13	26
							Dokana	Ost High	17	12
							Dokana	Ost High	18	16
							Dokana	Non-Ost	1	17	17
							Dokana	Non-Ost	2	17	23
							Dokana	Non-Ost	3	17	13
							Dokana	Non-Ost	4	17	16
							Dokana	Non-Ost	5	24
							Dokana	Non-Ost	6	19	17
							Dokana	Non-Ost	7	15	21
							Dokana	Non-Ost	8	4
							Dokana	Non-Ost	9	22
							Dokana	Non-Ost	10	19	20
							Dokana	Non-Ost	11	14
							Dokana	Non-Ost	12	20
							Dokana	Non-Ost	13	15
							Dokana	Non-Ost	14	30
							Dokana	Non-Ost	15	16
							Dokana	Non-Ost	16	23	8
							Dokana	Non-Ost	17	19	6
							Dokana	Non-Ost	18	14
							Bimbo	Ost Low	1	14
							Bimbo	Ost Low	2	20	11
							Bimbo	Ost Low	3	23	7
							Bimbo	Ost Low	4	11
							Bimbo	Ost Low	5	17	23
							Bimbo	Ost Low	6	33	12
							Bimbo	Ost Low	7	13	33
							Bimbo	Ost Low	8	15	6
							Bimbo	Ost Low	9	15	55
							Bimbo	Ost Low	10	17	27
							Bimbo	Ost Low	11	13
							Bimbo	Ost Low	12	15	16
							Bimbo	Ost Low	13	22	13
							Bimbo	Ost Low	14	16	6
							Bimbo	Ost Low	15	9	6
							Bimbo	Ost Low	16	1	8
							Bimbo	Ost Low	17	1	8
							Bimbo	Ost Low	18	2	7
							Bimbo	Ost High	1	12
							Bimbo	Ost High	2	18
							Bimbo	Ost High	3	15
							Bimbo	Ost High	4	23	22
							Bimbo	Ost High	5	14	16
							Bimbo	Ost High	6	20	10
							Bimbo	Ost High	7	10
							Bimbo	Ost High	8	15	15
							Bimbo	Ost High	9	17
							Bimbo	Ost High	10	13	12
							Bimbo	Ost High	11	12	7
							Bimbo	Ost High	12	11
							Bimbo	Ost High	13	15
							Bimbo	Ost High	14	8
							Bimbo	Ost High	15	7
							Bimbo	Ost High	16	20	5
							Bimbo	Ost High	17	4	4
							Bimbo	Ost High	18	14	6
							Bimbo	Non-Ost	1	10
							Bimbo	Non-Ost	2	23
							Bimbo	Non-Ost	3	22	16
							Bimbo	Non-Ost	4	16	5
							Bimbo	Non-Ost	5	13	26
							Bimbo	Non-Ost	6	25
							Bimbo	Non-Ost	7	20	8
							Bimbo	Non-Ost	8	14
							Bimbo	Non-Ost	9	15	6
							Bimbo	Non-Ost	10	27	26
							Bimbo	Non-Ost	11	10	3
							Bimbo	Non-Ost	12	10
							Bimbo	Non-Ost	13	9	12
							Bimbo	Non-Ost	14	6
							Bimbo	Non-Ost	15	10
							Bimbo	Non-Ost	16	11	9
							Bimbo	Non-Ost	17	9
							Bimbo	Non-Ost	18	10	4
									15.3	mean
									16	median
									16	mode

[truncated: 1 more sheets: Releases by Dependent Offspring]
